# Supplementary material for: Astroglial Kir4.1 potassium channel deficit drives neuronal hyperexcitability and behavioral defects in Fragile X syndrome mouse model
Source: Nat Commun. 2024 Apr 27;15:3583. doi: 10.1038/s41467-024-47681-y (PMC11055954; doi:10.1038/s41467-024-47681-y)
Supplement: Supplementary file 3 — Source Data [file 41467_2024_47681_MOESM3_ESM.xlsx]

## Sheet: Figure 1
	Fig 1c	WT	Fmr1 KO		Fig 1d	Voltage (mV)	WT										Voltage (mV)	Fmr1 KO																Fig 1f	WT	Fmr1 KO		Fig 1i	WT	Fmr1 KO		Fig 1j	WT	Fmr1 KO		Fig 1k	WT	Fmr1 KO
		38.9	8.9			10	0	1	2	0	0	3	0	0	0	2	10	2	0	5	0	0	2	6	3	5	10	1	0	0	0				5.17945	2.54758			18612.7	22415.5			0.472282	0.77358			-565.62	-3089.94
		21.3	12			20	0	2	4	2	0	7	5	0	2	4	20	5	2	8	5	1	5	8	9	10	13	8	2	4	3				2.74084	2.28116			6685.92	16376			0.540118	1.07672			-64.6509	-7320.06
		17.3	5.9			30	2	4	6	6	3	8	8	0	4	5	30	7	5	11	8	4	7	12	13	13	17	13	5	6	7				2.46174	3.97643			20810.7	19600.6			0.733848	0.906337			-978.576	-5219.84
		37.8	30.4			40	4	4	8	7	4	9	9	3	5	6	40	7	7	13	8	6	8	13	14	17	18	14	10	8	11				4.78916	2.31508			9016.03	25597.8			0.751039	0.995619			-1752.41	-2340.9
		33	29.4			50	5	5	8	8	6	10	10	4	5	7	50	9	10	14	11	7	9	15	16	20	21	17	13	11	14				5.55545	3.29509			13477.8	20699.6			0.298294	0.61104			-1331.22	-2006.27
		20.7	26.4			60	7	6	9	9	6	10	11	4	6	8	60	9	11	16	12	8	11	17	17	22	23	20	15	13	16				5.10399	6.82077			13338.9	31355.9			0.845198	0.7926			-2046.06	-6227.56
		27.3	11			70	7	6	10	9	7	11	12	5	7	9	70	10	13	16	14	9	11	18	18	24	24	21	17	15	18				4.51853	4.49562			14466.1	24083.3			0.529925	0.921495			-2444.5	-3436.7
		52.5	3.4			80	8	7	11	10	8	11	12	6	7	9	80	11	14	17	15	10	11	19	19	26	24	22	18	17	19				4.47859	6.83386			15535.3	12815.4			0.704596	0.604641			-166.518	-1205.57
		13.6	5.6			90	9	7	11	11	8	12	13	6	8	10	90	11	15	18	16	11	12	19	19	27	26	24	20	18	21				3.63075				10956.8				0.649037				-1226.38
		18.4	9.8			100	10	7	12	12	9	13	14	7	8	10	100	12	16	18	17	12	13	20	20	28	27	24	21	19	22
			10.5			110	10	7	12	12	10	13	14	8	8	10	110	12	17	19	17	13	13	20	20	29	27	25	22	20	23
			17.9			120	11	8	12	13	10	13	14	8	8	11	120	12	17	19	18	13	13	21	21	30	28	26	23	20	24
			28.2			130	11	8	12	13	11	13	14	9	9	11	130	13	18	20	19	14	14	21	22	31	29	27	24	21	25
			13.7			140	11	8	13	13	11	14	15	9	9	11	140	13	18	20	20	15	14	22	22	32	29	28	24	22	26
						150	12	8	13	13	11	14	15	10	9	11	150	13	19	20	20	15	14	22	23	33	30	29	25	23	26
[truncated: 6 more columns]

## Sheet: Figure 2
	Fig 2d	WT	Fmr1 KO		Fig 2e	WT	Fmr1 KO		Fig 2f	WT	Fmr1 KO		Fig 2g	WT	Fmr1 KO		Fig 2h	WT	Fmr1 KO		Fig 2i	WT	Fmr1 KO
		-32.6692	-21.7587			345.198	107.607			-69654.8	-68980.9			405.3	526.2			191.353	315.068			3949.84	5601.91
		-35.4944	-10.6412			194.889	34.6944			-131647	-36153.2			1139.4	1128.2			921.107	911.37			6005.37	2732.17
		-31.2199	-18.2875			177.452	94.2868			-77944.4	-72343.7			327	947.5			114.56	728.504			4616.92	6049.64
		-25.0719	-29.2965			57.558	96.5282			-85591.9	-95423.7			518.9	571.7			303.017	351.849			5654.72	5512.18
		-26.4432	-20.1643			84.0986	90.6415			-90294.7	-40675.8			604.7	370.1			392.648	155.906			5631.11	2905.21
		-38.0075	-15.3536			258.091	35.609			-117138	-50041.2			749.4	1145.1			534.772	925.753			5266.51	4385.51
		-23.1302	-23.1628			66.7958	87.0985			-72687.7	-54379			603.3	366.7			389.388	153.344			5175.73	3846.75
		-39.754	-24.8835			145.527	64.0589			-108917	-81534.9			531.2	890.1			313.662	674.273			4734.75	5015.26
		-47.5386	-11.9359			134.072	51.2814			-155939	-21212.7			373	885.5			43.5216	663.245			6483.66	1815.93
		-27.0605	-11.4001			112.435	52.3344			-100938	-27516.6			549	601.8			331.011	385.298			6507.26	2595.81
		-40.3427	-15.412			184.327	73.2565			-119825	-36099.3			316.7	1130.8			89.0824	909.754			5666.34	2284.14
		-31.3297	-20.5708			298.111	159.757			-97822.8	-50332.3			481.7	759.1			265.583	537.035			5060.61	3144.41
		-29.7817	-9.3915			101.152	52.4532			-100592	-38719.2			820	1069.5			603.151	845.052			5297.71	5238.04
		-37.1101	-33.5643			177.807	289.657			-116729	-126251			352.3	929.4			59.8936	709.302			6216.83	5514.82
		-47.9089	-26.3072			209.183	138.467			-175779	-79679.6			541.3	460.7			260.792	239.545			6545.5	4903.42

## Sheet: Figure 3
	Fig 3b	WT	Fmr1 KO		Fig 3c	WT	Fmr1 KO		Fig 3e	Distance	WT																								Distance	Fmr1 KO
		110474	122555			0.0988108	0.134914			0.3207	43.0952	83.7143	27.7143	66.6667	35.4762	30.8571	24.0476	50.5714	73.6667	13.5238	51.9524	37.5714	87.0476	14.0952	16.6191	74.8095	64.7143	43.6667	38.5238	27.8571	39.381	32.381	24.2381		0.3207	19.0952	28.7143	19.7619	36.381	39.8095	69.6667	29.9524	114.048	124.809	25.5238	51.5238	28.0952	21.1905	51.5238
		129606	39222.8			0.100174	0.0459105			0.6413	44.9167	91.2083	25.5833	66.7083	25.75	33.375	23.5417	47.1667	55.9583	14.5833	49.3333	44.2917	91.6667	15	15.2917	68.3333	63.5833	47.5833	35.625	26.9167	43.2917	32.4167	23.9167		0.6413	19.875	27.4583	19.5417	40.25	34.875	59.875	34.375	95.0357	108.917	25.625	49.75	32.0417	20.0417	46
		125718	96507			0.149073	0.0682004			0.962	44.0455	77.9091	24.2954	57.6136	21.8864	34.7955	22.7273	49.1818	39.6364	24.3636	51.2727	47.8409	100.364	15.0909	15.5227	60.4091	58.7045	46.6818	37.4773	31.5227	41.7727	36.6591	27.6591		0.962	21.75	30.4545	21.0455	43.0455	37.4773	48.5455	39.6818	88.475	94.2955	30.3864	40.5909	38.1136	19.8409	37.3864
		171337	29829.7			0.108453	0.0236514			1.2827	43.0625	70.2708	22.3125	55.4583	25.0833	34.3958	21.9167	65.3333	43.7917	25.4167	56.1458	51.4583	107.146	16.0417	15.375	60.7708	57.3958	46.6875	36.875	36.7917	43.6458	34.2083	29.0625		1.2827	26.6667	31.1667	21.4167	44.75	37.5625	41.9792	34.3958	93.6607	89.7917	31.0208	38.7083	44.2292	22.8333	34.2083
		243566	69881.6			0.226803	0.0603417			1.6033	41.6607	76.75	21.0893	53.125	29.7857	34.6071	23.375	71.5179	42.3929	25.5179	59.4107	52.9643	101.946	15.6964	16.375	66.8929	57.9643	41.9286	38.3214	34.125	40.9286	31.9643	28.9464		1.6033	29.7321	30.5714	22.5893	54.1429	40.1786	37.125	31.5893	98.8846	86.125	27.9464	37.5536	51.1786	28.4107	35.25
		203558	48134.2			0.170749	0.0516391			1.924	42.0595	72.6548	20.9881	59.6786	32.2143	33.2381	26.3333	59.9524	46.7143	28.6905	61.8571	55.2024	100.702	16.9881	16.8809	64.6071	60.2143	41.4405	39.2857	32.2738	35.631	31.2024	28.4405		1.924	27.9167	31.8571	25.9048	57.6786	45.131	35.7143	35.0952	89.75	78.6667	28.6548	38.2262	52.869	21.7262	34.369
		102998	68016			0.119661	0.0704999			2.2447	45.0375	60.9625	23.5375	68.7125	42	34.1625	27.575	52.1875	49.7375	28.625	61.35	56.9875	107.175	18.4875	16.95	63.8125	66.7375	41.125	36.975	32.45	34.725	30.9875	28.4125		2.2447	26.85	31.3625	27.7375	52.7	46.9	40.375	33.8	91.2875	74.2125	32.325	37.425	54.2875	20.525	33.8125
		238842	64510.9			0.273463	0.0673684			2.5653	49.4625	55.575	23.7875	74.225	47.625	34.3	29.7125	51.275	34.875	31.1875	58.075	58.4875	107.737	20.3375	16.9125	63.025	70.825	41.5125	36.8875	30.9125	34.5	29.7125	26.65		2.5653	27.8375	32.175	29.7375	51.9	48.3625	44.3125	30.6625	80.4722	72.875	31.1625	29.7375	53.9875	20.3375	32.05
		210276	68265.5			0.229925	0.137179			2.886	58.0603	51.9741	23.5086	79.5172	51.9914	37.75	28.2328	51.5086	33.3362	35.3621	54.5948	57.2414	99.4828	21.2586	17.2155	60.3103	77.6897	42.5345	37.3621	28.6552	35.5431	29.1379	24.8017		2.886	28.7845	30.931	30.6379	50.0172	50.3276	38.0603	28.6897	88.5385	80.0086	28.0776	26.7759	52.819	20.3621	31.8966
		380776	63983.6			0.29903	0.0816098			3.2067	63.5917	48.8917	23.6417	79.3417	46.5833	42.2583	26.6917	43.8833	31.5167	39.675	56.4917	57.2167	85.2667	21.375	17.25	57.3167	73.4	41.0167	38.3083	29.0667	37.0833	27.7833	25.8667		3.2067	29.2667	32.025	29.0417	47.0167	49.7	32.6583	29.2417	76.7679	65.225	25.2667	27.875	49.95	21.9667	31.2167
		146361	104544			0.326884	0.138176			3.5273	63.3083	46.4583	24.3083	82.8583	39.9917	44.3083	28.0167	37.2083	29.7083	40.175	53.975	57.425	66.8583	21.3917	17.9917	59.8417	70.9917	41.3	37.0417	28.525	36.5833	29.175	25.425		3.5273	29.2583	32.825	28.325	46.0167	48.2917	30.4833	30.8917	73.0887	57.2333	25.075	28.725	52.2975	21.175	31.95
		196322	52845			0.427889	0.0962343			3.848	57.0385	46.0385	24.5064	83.1667	38.7564	42.0577	27.4167	37.5128	29.6026	36.4295	51.2115	55.9423	43.2051	20.5449	18.7179	59.8397	68.4936	43.5769	38.6667	28.8333	35.7692	29.2885	26.0385		3.848	31.6346	32.8269	29.391	46.891	46.7756	29.4936	29.6538	67.4514	53.2949	24.1154	27.6154	48.8516	22.1218	31.6667
		136018	306265			0.218183	0.236203			4.1687	49.6528	43.9861	25.1181	75.2222	32.7361	44.3889	27.1806	33.4444	27.25	32.3403	51.9375	56.0069	23.3681	20.7847	18.8056	63.5278	64.9375	43.6806	38.3542	29.8542	36.875	28.7361	25.6736		4.1687	25.4514	32.0764	27.3194	48.9583	47.8958	29.8681	28.7986	62.2062	49.7986	22.2569	28.1528	47.4514	23.5764	31.6736
		101971	233608			0.333347	0.237725			4.4893	46.8289	42.3355	25.5329	68.75	27.1184	45.9276	26.3947	35.3947	28.6513	30.4145	54.1711	56.9342	14.8487	20.5395	18.2961	64.6053	63.1908	44.1842	37.7632	30.1316	36.3816	29.7237	25.4145		4.4893	23.7697	33.0724	26.2303	45.5987	49.2039	28.2961	28.1908	60.1686	50.0789	22.3487	28.7171	43.8064	20.9276	32.0132
		55894.1	294305			0.179547	0.285319			4.81	45.1596	39.0638	24.9308	66.5798	29.6543	46.7181	24.4202	34.8138	25.7287	30.8138	55.8138	54.4947	11.6649	20.5106	17.734	61.8032	65.3351	45.0904	35.6755	30.4468	34.5691	30.2713	24.4894		4.81	23.9362	36.5479	25.4202	42.984	49.383	27.0053	27.3138	60.8352	47.9096	22.0957	29.5319	42.0216	23.5106	32.0266
		121293	117970			0.492237	0.221439			5.1307	44.3693	38.7045	25.8523	62.75	27.4091	45.2898	24.8125	31.3693	26.4034	30.4489	56.8409	54.6875	10.7557	19.4204	17.2216	63.0795	67.375	45.3125	36.5568	31.3466	34.5852	29.9943	25.6023		5.1307	23.858	31.8011	26.0966	41.125	47.5227	27.8352	26.642	59.9946	45.4375	20.9943	27.6364	38.9659	21.4432	32.9148
		95471.5	85411.2			0.428931	0.151422			5.4513	47.1	39.0833	25.9555	60.2778	26.2611	44.5111	26.4222	30.1	27.8389	29.5	57.8611	55.6944	11.6667	18.6611	17.6167	63.3722	70.4111	47	35.7611	30.6556	33.7	29.6889	24.7		5.4513	22.1222	30.9333	24.5611	41.1389	46.7	26.9556	27.3278	57.5255	45.5222	20.3444	27.3167	38.0718	20.4389	32.9389
		232537	90212.4			0.762246	0.18469			5.772	51.4703	40.161	25.8941	60.072	23.9195	41.7627	27.4788	34.1653	34.1483	29.2331	57.0593	56.6907	13.572	17.8347	17.6441	60.8644	70.0042	47.2542	35.7288	30.6525	33.4958	28.3263	23.9449		5.772	21.1144	30.0254	23.9576	36.7542	47.3686	25.9873	27.0551	57.4769	46.3983	20.9237	25.8008	39.4723	20.3941	31.3008
		217043	136522			0.366565	0.23931			6.0927	47.875	40.6202	26.4135	54.6923	20.0865	37.8558	26.5577	32.0385	28.399	29.1442	56.274	56.3654	14.6635	17.125	17.7067	62.8558	74.5913	46.1587	35.5048	29.125	33.6058	28.2356	23.5		6.0927	20.4183	29.7452	23.6827	34.5913	47.6346	26.0192	26.5625	59.2347	46.9663	19.8317	26.0769	39.9423	20.1971	30.3894
		267157	238130			0.91408	0.363905			6.4133	43.0648	39.5648	27.1204	51.9954	22.4352	36.2731	27.6528	32.8194	27.6574	28.6389	55.6481	53.6111	15.8519	17.2315	17.1713	64.6296	76.9213	45.6481	35.6806	30.4167	33.4907	28.0509	23.6389		6.4133	20.4676	28.5185	23.1574	32.2407	49.7731	26.8287	26.7315	57.9286	47.1898	20.7407	25.6898	41.318	21.0509	30.0324
		295443	66696.1			1.42485	0.130543			6.734	40.8231	38.5192	27.1885	51.2115	23.9769	35.1846	26.2923	30.2269	26.2231	27.6654	55.6846	52.8885	18.2577	16.7154	16.8769	65.1231	74.4923	45.3115	36.4654	31.2923	32.6115	28.9154	22.7462		6.734	20.8115	27.4769	22.4385	33.1846	48.8038	27.9192	27.1038	57.8042	48.8423	21.1962	25.3308	41.9035	22.3039	29.5654
		419003	102085			0.929689	0.178433			7.0547	39.8105	40.121	26.8226	49.4355	25.2944	35.5645	25.5081	28.996	25.4355	28.0847	54.9839	50.9032	17.6048	16.5685	16.5927	62.1129	72.4919	45.1452	36.0806	29.9516	32.75	28.5968	22.6694		7.0547	20.5766	27.7742	22.6734	31.9677	49.2702	27.5847	26.7097	54.8468	46.8347	19.9798	25.7661	41.4355	23.0363	29.8065
			206409				0.45936			7.3753	39.3468	37.2823	27.8185	48.5645	23.0847	35.9073	25.7419	28	25.3468	28.0202	55.25	50.0403	18.0444	16.6129	16	61.4274	69.8186	44.4153	35.2823	29.6653	30.4597	28.4194	22.5282		7.3753	20.3992	27.0484	23.8387	30.5242	47.7097	26.4113	27.8306	57.3333	46.2419	19.2661	26.4274	41.6988	21.4919	28.996
			180223				0.419097			7.696	38.3567	35.1733	27.3333	47.74	21.7233	33.98	25.7733	26.9833	24.8767	27.7	54.97	49.2467	20.1367	16.1467	16.03	60.12	72.1467	44.29	35.75	29.2233	30.9133	29.2433	22.9767		7.696	20.72	25.6867	23.0267	29.0433	44.9433	26.1833	27.04	56.3143	45.3867	20.01	25.3233	41.4548	20.95	28.9333
			286167				0.526774			8.0167	37.9697	36.8144	27.3182	46.3333	23.5985	33.9015	26.6061	26.6402	25.1705	28.0076	53.4129	49.7121	19.447	16.0038	15.6629	61.3182	73.6705	45.7121	35.8561	29.3788	30.4811	29.3939	22.6023		8.0167	20.5038	24.9886	22.697	28.7121	45.2045	26.4811	27.2689	53.2794	45.9659	19.5568	26.4697	40.5417	20.4697	29.9962
			334343				0.352408			8.3373	37.1107	37.4071	27.9286	46.7393	24.75	32.5714	27.3929	28.4321	25.0929	28.7143	53.8643	50.5143	19.7393	16.0893	15.2143	63.1643	71.5071	46.9643	36.3786	29.6786	30.5929	29.8464	22.6679		8.3373	20.8857	25.1821	23.1893	28.5321	44.1464	25.7536	28.0107	54.509	47.0214	19.7821	26.7357	40.911	19.3821	29.8286
										8.658	34.1389	34.9568	28.1944	45.4784	23.0062	32.9012	27.4198	27.5247	24.4043	27.5802	53.8549	50.7222	20.537	16.3704	15.0833	61.6142	80.3858	46.7747	36.3982	29.5031	30.3457	30.7654	23.892		8.658	20.5772	24.4599	22.0772	27.5741	44.284	26.1019	28.1455	56.5068	45.892	20.8272	27.6698	42.2074	19.3426	29.6389
										8.9787	35.6339	35.3512	28.3958	45.2708	22.4375	33.5804	28.5476	26.1607	25.6756	27.0387	54.2857	51.3304	19.4554	17.0774	15.2262	60.1458	81.4494	47.9137	35.6756	29.8006	29.4196	31.4821	23.2143		8.9787	20.3571	24.3065	22.3899	27.6399	43.8839	26.1161	27.997	54.7895	45.0833	20.0089	26.7381	41.4048	19.5744	29.6786
										9.2993	33.9013	34.4934	29.0559	45.7401	21.4901	33.6513	28.4211	25.8257	26.2467	27.3059	55.9276	51.352	18.7368	16.9046	15.4309	59.375	80.3257	47.5197	36.3849	28.9605	29.2171	30.9408	23.5691		9.2993	20.2039	24.4737	23.5526	28.1118	42.6414	26.5625	26.7705	53.6868	45.0362	20.0625	25.9638	42.2233	20.1908	29.4572
										9.62	34.1538	32.3571	29.9451	45.1154	24.2088	34.0302	28.1456	25.2994	25.3187	27.1951	57.4725	52.2473	21.7308	16.3901	15.0742	59.75	79.0659	48.4093	36.478	28.7253	29.4753	30.3901	23.3654		9.62	20.4698	23.9506	22.9066	27.544	41.4643	27.7857	25.6391	54.8081	46.011	19.1868	24.3819	42.0418	21.5495	29.9011
										9.9407	33.6395	31.5233	30.5843	44.7645	24.4186	33.2151	27.9215	24.2064	25.5494	27.2442	55.7355	52.8459	19.5029	16.4535	15.0029	62.5698	74.3517	48.2326	35.6308	28.9302	30.2674	30.407	23.5145		9.9407	20.3895	23.2529	23.3256	27.5378	41.3663	27.3866	25.6192	54.75	48.0523	19.3605	25.0727	43.5988	21.6512	29.6831
										10.2613	33.6733	30.8466	30.6136	44.5028	25.6136	33.5227	28.983	23.4574	25.6562	27.5369	55.2386	51.4489	19.1676	16.7159	15.071	64.9119	71.5199	46.5625	34.9261	28.875	30.875	29.9489	23.071		10.2613	20.25	23.0511	23.0795	27.6136	42.1335	27.5142	25.1671	54.8005	46.7358	19.8125	24.9233	41.4193	21.6278	29.2074
										10.582	33.7096	31.2475	29.8157	44.9697	26.6111	33.2778	33.3333	25.399	24.2879	26.9192	54.4091	50.7399	19.4874	16.5909	15.2652	61.404	70.8662	43.8081	34.5631	29.5429	29.6086	29.3106	22.8131		10.582	20.2828	23.0934	21.5657	27.9419	41.4369	27.9949	25.6177	53.0505	46.2096	20.0783	25.2096	41.0911	21.9167	30.0455
										10.9027	32.8387	31.6613	29.2957	46.7124	23.8979	33.0914	35.9704	26.6882	25.3065	26.8306	55.1452	51.0323	16.207	17	15.3898	60.5242	69.164	43.7258	35.2984	29.4758	29.1694	29.5457	22.3468		10.9027	21.0349	22.8414	21.2796	28.2339	40.7688	28.1855	26.4113	55.25	46.4032	20.0699	24.3118	41.0296	22.1694	29.9892
										11.2233	31.8886	31.4484	28.8668	45.9402	23.1793	33.9076	37.0516	26.0435	24.7962	26.5272	55.0924	50.7636	15.3777	17.1766	15.6685	59.6576	68.6685	45.375	34.8234	30.0027	29.5924	29.5788	22.3967		11.2233	20.7283	22.538	21.5082	27.413	41.5788	28.0571	26.2249	54.6743	45.2962	20.0679	23.5924	41.4173	22.5435	29.4321
										11.544	31.5436	29.7661	28.3693	45.8211	22.5298	34.328	36.3028	26.3693	25.195	26.4518	54.9587	50.4289	16.2615	17.7431	14.5	60.6261	68.5298	46.3647	34.9702	30.4014	29.6147	30.2408	22.8417		11.544	20.8005	22.5183	21.4977	27.4197	41.8899	27.8303	26.9908	52.6394	45.0711	20.5894	24.2638	40.3632	21.9289	30.0849
										11.8647	30.5896	29.8915	28.4788	45.5755	22.4858	34.9646	33.9646	27.2547	24.5472	27.1863	54.809	50.158	15.3656	17.2193	14.1226	61.6038	66.6439	46.6274	34.7901	30.5826	29.8915	30.2783	22.8962		11.8647	20.6675	22.4033	20.8514	27.2642	42.158	27.8939	26.3278	51.1408	45.0778	20.158	24.0142	39.7382	22.2358	29.2807
										12.1853	30.5938	29.9712	28.2885	45.9832	21.0697	33.9663	33.5745	27.0938	24.8005	26.9712	55.4111	49.5072	15.5481	17.5409	14.1034	61.0649	66.6755	46.4351	36.0986	30.5288	30.6514	29.6442	23.2524		12.1853	20.7404	22.9567	20.6298	27.0337	42.0216	27.5817	25.3389	52.6386	46.4591	19.9904	24.4832	40.6223	22.3365	30.226
										12.506	31.4109	30.7957	28.1087	45.9935	22.3522	33.087	31.65	25.7152	24.5087	26.6478	55.7761	48.9783	15.3565	17.8696	14.3978	61.7261	63.2652	46.5913	35.2456	30.4174	30.1957	29.5196	22.9239		12.506	21.0891	22.6543	20.7043	27.1261	41.8652	27.737	25.267	52.883	45.5174	19.9804	24.4957	40.4154	21.5109	30.3283
										12.8267	31.0848	30.5781	28.4442	45.8103	27.1607	32.6116	29.5536	25.7232	25.6183	27.0022	56.0312	48.6629	14.2991	18.5312	14.0915	61.9464	64.1183	45.0469	34.8973	30.4241	29.0335	29.4554	22.4286		12.8267	21.5335	22.692	20.5558	27.471	42.3348	27.3125	25.2455	52.3674	44.875	19.7946	24.0982	41.1763	21.4196	29.7455
										13.1473	31.0312	31.0022	28.9888	45.8438	26.2165	32.5134	29.0513	24.3549	27.529	27.8571	55.8125	48.4821	12.9732	18.0692	13.962	64.9576	64.4821	44.8415	34.7411	30.4777	29.1429	29.0848	22.5759		13.1473	20.8661	22.5603	20.6473	27.7188	42.1451	26.8795	25.8686	51.5625	45.8795	20.3348	24.6808	40.9376	21.6339	30.5893
										13.468	32.6654	30.5827	28.8406	46.0118	21.4134	33.1339	28.4075	23.7146	24.5886	27.5276	55.5965	48.5512	11.376	17.4488	14.4075	63.3091	64.3799	44.6831	34.4173	29.7539	30.1732	30.1181	23.0512		13.468	20.9429	22.5413	20.5374	28.248	42.9705	26.9272	25.643	52.4646	45.628	20.3366	24.9685	40.2604	21.3839	30.626
										13.7887	31.279	30.3036	28.4464	46.1741	21.5201	33.7857	27.7612	23.4152	22.1897	27.8549	55.4576	48.6763	9.2656	17.183	14.2612	62.7344	65.4754	44.8013	35.1674	29.9487	29.9464	30.404	22.4442		13.7887	20.7634	22.2567	20.9531	28.1607	43.192	26.9308	25.2299	51.932	45.9821	20.183	24.4219	40.6674	21.4688	30.7344
										14.1093	29.4756	30.8943	28.9065	47.0305	20.7317	32.8801	26.0915	24.0739	21.437	27.1772	54.8557	49.6585	8.3849	17.3394	14.2927	63.128	65.6707	45.1341	36.187	30.252	29.8923	31.2398	22.3862		14.1093	20.0142	22.0061	20.8577	27.9675	41.8875	27.3374	25.7642	52.502	45.5346	20.5041	24.8821	40.6463	21.1687	30.3862
										14.43	29.9888	30.0299	28.7258	46.0541	19.9739	32.416	25.5914	24.4861	21.8694	27.1304	54.2332	48.9944	8.3464	16.9534	13.9925	66.0299	67.0224	45.7071	35.7146	30.0784	29.625	31.6063	22.7575		14.43	20.5019	22.1045	20.7743	27.5485	41.2764	27.2183	25.9832	51.5585	44.5802	19.8955	25.0224	40.1231	20.9123	30.3769
										14.7507	29.5095	28.6402	28.7708	45.6534	18.3561	32.4867	26.803	24.3617	21.5152	27.3182	53.6345	47.9034	8.7083	17.303	13.3523	64.9318	64.1894	45.6723	35.197	29.2311	30.1553	31.8826	22.1648		14.7507	20.2803	22.3617	21.1515	28.0322	41.5227	26.9091	26.303	52.1109	45.178	19.7481	24.9981	40.2992	21.5057	30.2898
										15.0713	28.8528	28.5806	28.9738	45.6915	17.8831	33.3286	28.5262	24.0746	21.8669	26.9536	53.9294	47.6774	9.3286	17.125	13.6855	62.2238	64.8569	45.4456	35.2439	29.1331	30.5786	31.9456	22.244		15.0713	20.2399	21.7117	20.9315	27.3871	40.5948	27.0141	25.9879	52.2904	45.9133	19.2944	24.8367	40.4447	21.3206	30.3569
										15.392	28.5983	28.8776	28.5552	45.3379	18.3534	33.3897	27.1397	23.7224	22.4345	26.919	54.5965	47.9759	9.919	16.7535	13.8724	63.7879	63.769	45.8914	35.8535	28.8569	30.231	31.5707	22.5793		15.392	20.4207	21.9897	21.0155	27.8897	40.6052	27.5397	26.5527	51.8217	45.4362	18.9259	24.5534	39.5268	20.8466	30.9983
										15.7127	29.0131	29.8134	28.6978	45.0075	18.1959	33.2761	25.7108	24.1157	22.1325	26.0914	54.4086	47.944	11.0392	16.6175	13.8022	65.9869	61.8937	44.4347	35.0765	29.3731	30.222	30.9907	23.084		15.7127	19.9869	21.9757	21.3563	28.3414	41.6549	27.6437	27.3769	52.3457	45.5448	18.8022	24.0168	40.9776	20.9702	31.4944
										16.0333	28.8087	30.25	28.5284	45.7538	20.2254	32.6136	25.5777	23.267	22.4773	25.8788	54.7178	48	12.8617	16.5928	13.8769	62.9621	59.8883	44.4375	34.2651	28.9602	30.4034	30.0833	23.0966		16.0333	19.8977	21.7481	20.6042	28.0909	42.5379	27.8655	27.3126	52.7969	44.9223	18.8958	24.1212	40.3715	21.0436	31.1894
										16.354	29.207	29.8079	28.8742	45.5497	18.356	32.1656	25.7152	22.8493	22.8692	26.6407	55.7169	48.2119	13.6556	16.5265	13.6656	62.2583	59.649	45.0464	33.7169	29.5811	30.7318	29.2798	23.2384		16.354	19.8079	21.5331	20.7169	27.4818	41.4454	27.7897	27.0998	52.7844	45.7219	18.899	23.5745	40.5392	21.9189	32.5613
										16.6747	28.5793	29.0828	28.7379	45.6603	19.0069	32.9759	26.0948	22.6966	23.4534	26.3948	55.5534	48.0948	13.6086	16.55	13.5983	62.3483	56.7517	44.15	34.1431	29.5621	30.25	28.6	23.2086		16.6747	19.781	21.4345	20.8862	27.2862	41.7	27.4	26.4345	52.5226	45.5534	18.8914	23.0966	39.6466	22.0776	32.1621
										16.9953	28.7679	28.6375	27.9482	45.5	18.2607	32.6411	24.6571	22.6268	23.1643	26.2518	55.55	48.0446	13.7911	16.3375	13.6589	61.0911	57.6214	44.4161	35.0893	29.6875	29.8214	29.0107	23.7		16.9953	19.7357	21.35	20.7554	27.5286	41.7054	26.9089	26.9679	53.651	44.5232	19.2768	22.7857	39.8307	21.775	32.6125
										17.316	28.5761	27.6646	27.9426	45.045	17.6832	32.1615	24.5854	22.396	22.2174	25.6863	54.9581	47.795	13.5699	16.0109	13.6335	60.6941	58.455	45.4301	34.4938	29.3991	29.2935	29.4922	24.3168		17.316	19.9922	21.5171	20.5109	27.4953	41.1537	26.5326	25.7449	55.5921	45.1941	19.6025	23.7795	39.7745	21.823	32.073
										17.6367	28.1282	27.4904	27.8397	44.0978	18.2853	31.633	24.5625	22.6314	22.3782	25.6747	53.7724	47.6378	14.0769	16.0064	13.6362	61.734	59.0721	45.3654	36.157	28.8926	29.484	29.5256	24.6378		17.6367	19.7468	21.6394	20.2163	27.0577	41.6939	27.4471	25.8638	55.4208	45.8798	19.5	23.5577	39.7628	21.9583	32.133
										17.9573	28.0601	27.6916	27.5974	44.4237	18.3295	32.0243	25.2386	22.0698	21.8961	26.0097	53.5877	48.1104	13.9821	15.7532	13.5731	62.1899	58.776	46.6705	36.8409	28.612	30.0146	29.276	24.2224		17.9573	19.7825	22.2419	20.2711	27.3247	41.9481	27.0601	26.0227	54.7864	46.1039	19.9951	23.9156	38.9903	22.2646	31.3036
										18.278	28.476	26.9446	27.6452	45.6317	17.8892	31.6542	25.3967	21.9731	22.3922	24.9012	53.3069	48.235	13.8234	15.9117	13.6138	64.009	60.9371	45.6931	38.0509	29.241	30.4506	28.8967	24.2066		18.278	19.5734	22.1572	20.3817	27.6272	41.509	26.6452	25.8876	54.4281	46.3683	20.7051	24.735	39.3223	23.1572	31.8069
										18.5987	28.3598	26.9604	27.4512	46.1524	17.8659	32.9909	24.378	22.1555	22.3354	24.8902	53.8689	47.8841	14.878	15.8216	13.5503	65.7088	59.186	46.125	38.5869	29.7546	30.5183	28.997	24.0031		18.5987	19.2637	21.9055	20.5381	26.5335	41.0366	26.9817	26.4085	53.0799	46.8125	20.4146	24.8186	39.1875	22.6753	31.4284
										18.9193	28.2596	27.0064	27.0128	45.9952	18.4343	33.2804	24.2147	22.9567	22.3349	24.7933	54.0833	48.5962	14.9471	15.8974	13.8397	66.6715	58.1074	46.4327	37.9183	29.4295	30.4279	29.3157	23.9022		18.9193	19.2933	21.9696	20.5256	26.7292	41.5994	27.5064	26.0747	52.6856	46.476	19.9327	24.7917	39.0636	22.399	31.3766
										19.24	29.0293	26.6578	27.588	46.4162	17.3059	33.8338	23.7626	22.4637	22.2486	24.9469	54.2737	48.6229	14.338	15.9385	13.7053	67.7947	56.8659	46.4078	37.3087	29.648	29.7249	29.0559	23.9707		19.24	19.0768	21.3492	20.426	27.6047	41.1034	27.8547	25.6667	53.2382	45.4693	19.8184	24.5796	38.9325	22.5209	30.8547
										19.5607	29.2574	27.128	28.1309	46.631	18.0848	33.5774	24.0714	22.3601	22.131	25.2857	53.5952	48.3765	15.6399	15.9092	13.5491	65.4182	56.8244	45.7545	37.4405	28.4792	29.3631	29.2515	24.1682		19.5607	19.1815	21.2798	20.2738	28.0045	42.317	27.3065	25.9182	52.7959	45.1369	19.7768	23.997	39.3824	22.2277	30.2634
										19.8813	29.3378	27.0506	29.2366	46.1756	18.8095	34.1845	25.3824	22.5327	22.6562	25.2589	52.9509	48.2545	16.4107	15.753	13.5908	64.2292	56.4777	46.5804	37.2336	28.2559	30.8423	28.558	24.4792		19.8813	19.4926	21.4301	20.3765	27.6741	42.8229	27.3289	25.8769	52.4052	44.683	20.0521	23.9554	39.523	22.4836	30.8244
										20.202	29.4225	27.6845	28.607	45.7286	18.9011	34.4465	25.1096	23.5	22.2366	25.6845	52.5361	48.5321	15.3209	15.7126	13.361	64.7647	57.5414	46.7059	38.5013	29.3917	31.496	27.8316	24.8275		20.202	20.0294	21.5267	20.4064	27.3115	41.127	28.0374	26.3968	52.532	45.1096	20.1123	23.8556	39.5502	22.5976	30.7607
										20.5227	29.7626	27.0098	28.4565	46.0885	18.6039	34.618	24.2247	24.5857	22.0604	25.4916	52.5225	48.4452	15.5126	15.8371	13.3469	62.3413	57.3919	46.1994	39.2261	29.7556	31.236	27.9396	24.3595		20.5227	20.2697	21.9958	20.5857	27.0098	40.816	28.1924	26.1868	55.2976	44.9143	20.2261	23.5084	39.6629	22.1517	30.8511
										20.8433	29.3569	26.45	28.1806	46.6903	17.4611	34.1847	23.9375	24.9069	21.8903	25.2556	52.2403	48.2056	15.9236	15.6319	13.5028	60.9972	57.6111	46.9903	40.2903	28.5986	31.2	28.0931	24.6222		20.8433	19.7153	22.2417	20.5833	27.2167	41.15	27.7	26.4432	57.4668	45.6625	20.3139	23.3722	39.5645	22.3305	30.5708
										21.164	30.041	26.0603	28.3808	47.0833	17.6885	33.9423	23.8244	25.65	21.5128	25.7641	51.6833	47.9679	15.9769	15.7385	13.2064	63.0128	57.3692	47.7679	40.282	27.7859	30.8846	28.4	24.5795		21.164	19.2013	22.2654	20.7846	27.5872	40.7897	27.8513	27.0026	56.1607	45.4962	19.941	23.5359	39.2529	22.9282	30.9756
										21.4847	29.7898	25.6799	28.3407	46.7555	18.0234	33.6552	24.158	26.4451	22.0234	25.8379	51.1841	47.7047	16.9368	16.0124	13.1099	63.8049	55.8599	48.3558	39.8365	27.9588	31.0618	28.0728	24.2445		21.4847	19.2555	22.5934	20.6511	27.4231	40.4904	28.3777	26.9368	55.3015	46.5385	20.2486	23.647	40.261	22.9602	31.397
										21.8054	30.1774	25.9315	29.2366	46.8024	17.7003	33.8306	23.4462	26.4099	22.375	25.6142	51.2366	47.1142	16.8911	15.582	13.2164	64.8763	55.9476	49.1505	38.9019	28.5538	31.1438	27.3629	24.246		21.8054	19.0726	22.6989	21.2366	26.875	39.9731	28.5444	25.8029	53.7773	46.4462	20.0739	23.0739	41.4456	22.3602	30.8925
										22.126	29.9888	25.8762	30.37	46.6937	16.8862	34.2363	23.9525	26.8188	22.2313	25.7625	51.6725	47.1387	15.82	15.365	13.2513	66.6425	57.8325	48.6763	38.3237	28.0263	31.1938	27.3662	24.6363		22.126	18.8725	22.6925	21.28	26.8937	40.6813	28.5312	24.8822	53.3736	46.4263	19.8587	22.7262	41.2028	22.3837	30.8388
										22.4467	29.3056	25.4369	29.7412	46.9722	16.2727	33.3939	23.6023	27.6755	21.5366	25.6667	51.7374	48.3131	14.0328	15.3687	13.1667	69.0694	57.399	49.1389	38.6477	28.7954	30.9798	27.202	24.4949		22.4467	18.8624	22.7247	21.1869	27.3561	41.0631	28.8598	25.1048	55.0368	46.5	20.0316	22.7891	40.7184	22.9937	30.5745
										22.7674	29.5382	25.0276	28.6513	47.25	16.5855	33.3408	23.0618	27.9618	21.7092	25.925	52.5289	48.4237	12.9474	15.3921	13.2316	68.5	58.4421	48.7829	38.5421	28.0263	31.4961	27.3816	24.6263		22.7674	18.8842	22.8171	21.4803	27.7724	40.925	29.2829	25.273		44.8816	19.8289	22.6579	41.0394	23.0618	30.6171
										23.088	30.5115	24.6094	28.8929	47.318	16.7247	33.4482	22.7339	26.5599	22.1429	26.318	52.3514	48.2396	12.4459	15.3583	13.2074	65.8433	58.6866	48.4493	38.8306	28.7154	32.3376	27.6578	24.6682		23.088	19.0691	23.0138	21.6164	27.8272	40.4908	29.2039	25.5774		44.629	19.9401	22.7949	40.8108	23.2097	30.9908
										23.4087	31.1475	25.1	28.7688	47.3112	17.8838	33.3312	22.4825	26.2375	21.9988	25.9837	52.9425	47.8563	12.085	15.5175	13.5437	65.3975	58.3563	48.39	39.1225	28.2587	32.0062	27.0713	24.7037		23.4087	19.2288	23.065	21.7787	27.4762	40.2062	28.255	25.4737		44.2775	20.21	22.8762	41.4238	23.0613	31.2463
										23.7294	31.6679	25.0331	29.0809	48.0711	18.1446	33.5368	22.0221	27.4449	22.2341	26.5895	52.6409	47.7267	11.7733	15.7488	13.8542	66.2819	57.3468	49.0588	38.2941	28.0208	32.0172	26.8321	24.413		23.7294	19.3248	23.3431	22.1838	27.5417	40.6385	28.0196	25.5242		44.8321	19.8395	23.4044	42.7179	22.7059	32.0074
										24.05	33.2059	24.8337	28.8948	48.9005	17.155	33.0939	22.1086	29.0023	22.0724	27.2919	52.879	47.612	11.2896	15.8439	13.9276	65.5916	57.0271	49.7353	37.5339	27.7308	32.3167	27.0452	23.724		24.05	19.4762	23.4853	22.7138	27.3032	41.6776	28.371	25.6281		44.6459	19.9016	23.2036	41.193	22.2059	31.9876
										24.3707	33.5684	24.9646	29.3219	49.0483	16.8125	34.191	22.217	28.329	21.8042	27.5342	53.2276	47.1899	11.2335	15.9233	14.1804	64.763	56.388	49.3892	37.2901	28.013	33.2783	27.0047	23.6733		24.3707	19.4304	23.2429	23.0035	28.2642	42.1085	28.2193	25.3868		44.2854	19.8644	23.2005	41.6108	22.5519	30.9917
										24.6914	32.8292	24.8762	29.7426	49.0767	17.5322	34.4146	22.4257	28.479	21.4369	26.8391	53.0074	46.9666	10.9035	15.8354	14.0656	65.7228	56.4344	49.7512	38.8676	28.2958	32.5718	26.7463	24.3775		24.6914	19.2847	23.5136	23.5111	28.104	42.0545	27.9468	24.6937		43.3391	19.7785	23.0198	41.0394	23.8465	30.6597
										25.012	29.1156	27.0829	27.4913	52.6298	19.378	33.9654	23.7659	29.9403	21.8008	26.1144	54.5396	47.3436	8.4117	16.0363	13.7779	67.0922	55.6008	53.9847	40.2479	29.0909	30.2066	25.8108	23.6031		25.012	19.1826	22.8001	24.621	32.8216	41.6925	27.7296	23.4258		44.7906	19.7939	23.3357	42.6026	23.7928	29.5683
[truncated: 17 more columns]

## Sheet: Figure 4
		Fig 4b

## Sheet: Figure 5
	Fig 5g	Fmr1 KO + Kir4.1-GFP		Fmr1 KO + GFP		Fig 5h	Fmr1 KO + Kir4.1-GFP		Fmr1 KO + GFP		Fig 5i	Fmr1 KO + Kir4.1-GFP		Fmr1 KO + GFP
		GFP+	GFP-				GFP+	GFP-				GFP+	GFP-
		-46.295	-12.8071	-10.1498			251.003	64.3385	57.2336			-128924	-63264.4	-45536.1
		-39.4998	-12.3659	-9.0506			195.681	68.8751	63.4003			-128309	-45581.3	-19347.3
		-24.1255	-10.5026	-20.4433			110.05	51.92	103.667			-83653.8	-11620.3	-72634.9
		-31.3566	-6.5719	-9.3795			212.932	64.4404	64.5826			-84307	-10470.3	-42332.9
		-22.1164		-11.6741			102.219		49.7456			-109680		-39531.1
		-31.8573		-10.4297			199.079		55.1276			-64634.7		-41941.2

## Sheet: Figure 6
	Fig 6c	WT + GFP	Fmr1 KO + GFP	Fmr1 fl/fl + Cre-GFP		Fig 6d	WT + GFP	Fmr1 KO + GFP	Fmr1 KO + Kir-GFP		Fig 6e	WT + GFP	Fmr1 fl/fl + Cre-GFP	Kir4.1 fl/fl + Cre-GFP		Fig 6f	Voltage (mV)	WT + GFP										Fmr1 KO + GFP									Fmr1 fl/fl + Cre-GFP										Fig 6g	Voltage (mV)	WT + GFP
		23.7	24.2	15.4			23.7	24.2	9.65			23.7	15.4	24.8			10	0	0	3	0	0	0	3	0	0	0	0	7	4	0	4	6	3	8	2	3	0	2	4	0	8	3	2	2			10	0
		22.4	21.4	31.4			22.4	21.4	37.8			22.4	31.4	9			20	2	2	5	0	0	1	4	3	0	13	4	9	7	2	9	10	5	13	6	5	5	4	6	3	10	6	5	4			20	2
		10.5	4	27.4			10.5	4	57.7			10.5	27.4	16.2			30	4	4	7	1	3	5	6	7	1	13	5	13	9	5	11	15	7	15	8	8	8	6	9	5	14	8	7	8			30	4
		51.9	30.1	8.3			51.9	30.1	38.6			51.9	8.3	16.8			40	5	4	8	4	5	8	7	9	4	14	7	14	10	7	15	17	9	18	10	9	10	8	11	7	15	10	10	11			40	5
		22.4	14	8.7			22.4	14	23			22.4	8.7	19.4			50	6	6	9	7	7	10	9	11	5	14	9	16	13	8	16	21	10	20	12	11	12	10	13	8	17	12	11	12			50	6
		35.2	24.8	6.5			35.2	24.8	24.2			35.2	6.5	3.8			60	7	6	9	9	9	12	10	13	7	14	10	17	14	9	18	21	11	22	13	12	12	11	16	10	18	13	13	14			60	7
		37	9.2	30.8			37	9.2	22.8			37	30.8	6.8			70	7	7	10	10	11	13	11	14	8	8	11	19	16	10	19	22	12	23	15	13	13	12	18	13	19	14	14	16			70	7
		36.2	7.6	12.4			36.2	7.6	14.7			36.2	12.4	37.4			80	8	7	11	11	12	15	12	15	9	9	12	20	16	12	20	23	12	24	16	14	15	13	20	14	20	15	14	17			80	8
		59.1	10.1	9.2			59.1	10.1	20.9			59.1	9.2	14.2			90	8	8	11	12	14	16	12	16	10	10	13	21	17	13	21	25	13	25	17	15	16	14	21	17	21	15	16	18			90	8
		34.7					34.7		43.2			34.7		11.9			100	9	8	11	13	15	17	13	17	11	11	14	22	18	14	23	26	14	27	18	16	16	15	23	19	21	16	16	20			100	9
														14			110	9	9	11	14	16	18	15	18	12	13	14	22	18	15	23	26	14	27	19	16	17	16	24	20	21	17	17	20			110	9
														31.7			120	9	9	12	15	17	19	15	19	13	14	15	22	19	16	24	28	15	28	20	17	17	17	25	21	22	17	18	22			120	9
																	130	9	9	12	16	18	19	16	19	14	14	15	23	19	16	24	28	16	27	20	18	18	17	27	22	23	18	19	22			130	9
																	140	9	10	12	17	19	20	16	20	14	15	15	24	20	17	25	28	16	28	21	18	18	17	28	24	23	18	19	23			140	9
																	150	9	10	12	17	20	20	17	20	15	16	16	24	20	18	26	29	16	29	22	18	19	18	30	24	24	18	20	23			150	9
[truncated: 60 more columns]

## Sheet: Figure 7
	Fig 7c	WT + GFP	Fmr1 KO + GFP	Fmr1 KO + Kir4.1-GFP		Fig 7d	WT + Cre-GFP	Kir4.1 fl/fl + Cre-GFP		Fig 7f	WT + GFP		Fmr1 KO + GFP		Fmr1 KO + Kir4.1-GFP			Fig 7g	WT + Cre-GFP		Kir4.1 fl/fl + Cre-GFP			Fig 7i	WT + GFP		Fmr1 KO + GFP		Fmr1 KO + Kir4.1-GFP			Fig 7j	WT + GFP		Kir4.1 fl/fl + Cre-GFP
		93.7759	81.8841	53.0201			80.5263	50.7187			Object	Mouse	Object	Mouse	Object	Mouse			Object	Mouse S1	Object	Mouse S1			Familiar	New	Familiar	New	Familiar	New			Familiar mouse S1	Novel mouse S2	Familiar mouse S1	Novel mouse S2
		57.6779	38.0435	85.8824			76.4706	58.7174			30.64	35	31.44	31.32	32.68	37.12			6.84	44.52	21.6	45.64			33.08	35.12	26.8	46.88	13.4	69.72			23.32	38.36	5.48	66.64
		62.0123	37.4486	72.4518			41.1765	33.0261			33.36	49.84	25.92	107.2	30.52	33.2			12.8	42.36	18.4	50.12			12.44	42.56	46.84	28.24	42.64	45.48			24.08	41.84	16.12	28.6
		68.2081	25.2874	37.6106			67.1068	40.0455			14.6	65.08	27	44.08	22.12	75.12			12.04	78.48	22.28	47.52			7.84	80.84	24.92	45	54.2	46.32			28.12	65.52	39	17.12
		75.2174	29.0761	47.931			57.9303	43.097			27.8	47.44	43.64	42.28	13.48	42.96			21.12	41.28	25.12	67.2			33	27.4	48.96	37.32	34.52	36.76			7.32	26.76	18.36	55.08
		70.1053	49.3849	63.5183			63.04	33.2971			29.8	58.08	18.88	63.8	49.6	48.04			1.24	94.28	24.64	81.04			34.08	30.08	18.2	83.12	21.16	45.04			3.68	46.68	36.64	23.84
		40.5229	88.062	62.7962			85.3982	62.8099			40.72	29.68	19.12	51.6	15.76	66.92			24.92	59.2	13.28	72			33.52	89.72	31.56	39.68	14.2	85.36			45.96	37.92	26	39.16
		71.0817		77.6224			74.4361	58.1986			26	74	23.04	78.84	42.2	55.64			7.96	86.36	20.72	83.4			23.72	107.32	26.16	35.08	15.44	73.12			16.6	30.16	28.92	22.04
		60.199		94.5525			93.1962				34.12	49	24.96	51.48	12.52	83.32			22.12	64.44	26.2	35.76			34.84	24.48	49.6	38.96	49	43.72			38.72	32.68	10	43.6
		46.6877					61.2245				40.84	32.96			14.32	52.2			18.32	50.08	19.2	55.52			33.56	96.76			35.92	76.48			21.08	44.56	30.16	12.12
		97.3154									17.32	101.28			22.6	58.44									47.8	31.48			30.52	46.84
											45.48	33.76			15.28	48.68									18.4	92.04			32.28	42.48

## Sheet: Supplementary Figure 1
	Supplementary Fig 1a	WT	Fmr1 KO		Supplementary Fig 1b	WT	Fmr1 KO
		-60	-55			197	194
		-63.5	-56.5			233	213
		-62	-58			221	207
		-62	-62			175	112
		-60	-60			258	119
		-61	-63			222	155
		-62	-61.5			241	206
		-60	-57			164	215
		-56.5	-57.5			205	198
		-63	-63			240	280
			-58				266
			-58				162
			-62				134
			-59				196

## Sheet: Supplementary Figure 2
	Supplementary Fig 2b	Fmr1 KO
		Spontaneous	No activity
		29	71

## Sheet: Supplementary Figure 3
	Supplementary Fig 3c	Fmr1 KO
		Spontaneous	No activity
		25	75

[truncated: 8 more sheets: Supplementary Figure 4, Supplementary Figure 5, Supplementary Figure 6, Supplementary Figure 7, Supplementary Figure 8, Supplementary Figure 9, Supplementary Figure 10, Supplementary Figure 12]
